# Supplementary material for: A biophysically-defined hyaluronic acid-based compound accelerates migration and stimulates the production of keratinocyte-derived neuromodulators
Source: Cell Adh Migr. 2018 Aug 19;13(1):23–32. doi: 10.1080/19336918.2018.1494997 (PMC6527377; doi:10.1080/19336918.2018.1494997)
Supplement: Supplemental Material [file kcam-13-01-1494997-s001.zip]

Archive with 3 entries (3 files):
- Suppl Fig1.tiff
- Suppl Fig2.pdf
- Suppl Table I.xls
