# Supplementary material for: A biophysically-defined hyaluronic acid-based compound accelerates migration and stimulates the production of keratinocyte-derived neuromodulators
Source: Cell Adh Migr. 2018 Aug 19;13(1):23–32. doi: 10.1080/19336918.2018.1494997 (PMC6527377; doi:10.1080/19336918.2018.1494997)
Supplement: Supplemental Material [file kcam-13-01-1494997-s001.zip › Suppl Table I.xls]

## Sheet: Foglio1
Probe Set ID	Cnt	Sodium Hyaluronate	Aminogam	Representative Public ID	Gene Title	Gene Symbol	Gene Ontology Biological Process	Gene Ontology Cellular Component	Gene Ontology Molecular Function	Pathway
205458_at	5.91839	5.67267	5.62285	BG034972	melanocortin 1 receptor (alpha melanocyte stimulating hormone receptor)	MC1R	0007067 // mitosis // inferred from electronic annotation /// 0007165 // signal transduction // inferred from electronic annotation /// 0007186 // G-protein coupled receptor protein signaling pathway // inferred from electronic annotation /// 0007187 // G-protein signaling, coupled to cyclic nucleotide second messenger // traceable author statement /// 0007275 // multicellular organismal developm…	0005886 // plasma membrane // inferred from electronic annotation /// 0005887 // integral to plasma membrane // traceable author statement /// 0015630 // microtubule cytoskeleton // inferred from electronic annotation /// 0016020 // membrane // inferred from electronic annotation /// 0016021 // integral to membrane // inferred from electronic annotation	0004871 // signal transducer activity // inferred from electronic annotation /// 0004872 // receptor activity // inferred from electronic annotation /// 0004930 // G-protein coupled receptor activity // inferred from electronic annotation /// 0004977 // melanocortin receptor activity // inferred from electronic annotation /// 0004977 // melanocortin receptor activity // traceable author statement…	GPCRDB_Class_A_Rhodopsin-like // GenMAPP /// Peptide_GPCRs // GenMAPP
208568_at	4.3864	4.49801	4.33186	NM_000529	melanocortin 2 receptor (adrenocorticotropic hormone)	MC2R	0007165 // signal transduction // inferred from electronic annotation /// 0007186 // G-protein coupled receptor protein signaling pathway // inferred from electronic annotation /// 0007186 // G-protein coupled receptor protein signaling pathway // traceable author statement /// 0007187 // G-protein signaling, coupled to cyclic nucleotide second messenger // traceable author statement	0005886 // plasma membrane // inferred from electronic annotation /// 0005887 // integral to plasma membrane // traceable author statement /// 0016020 // membrane // inferred from electronic annotation /// 0016021 // integral to membrane // inferred from electronic annotation	0004871 // signal transducer activity // inferred from electronic annotation /// 0004872 // receptor activity // inferred from electronic annotation /// 0004930 // G-protein coupled receptor activity // inferred from electronic annotation /// 0004977 // melanocortin receptor activity // inferred from electronic annotation /// 0004977 // melanocortin receptor activity // traceable author statement…	Peptide_GPCRs // GenMAPP
221442_at	3.54733	3.74363	3.79476	NM_019888	melanocortin 3 receptor	MC3R	0007165 // signal transduction // inferred from electronic annotation /// 0007186 // G-protein coupled receptor protein signaling pathway // inferred from electronic annotation /// 0007187 // G-protein signaling, coupled to cyclic nucleotide second messenger // traceable author statement /// 0007200 // G-protein signaling, coupled to IP3 second messenger (phospholipase C activating) // traceable …	0005886 // plasma membrane // inferred from electronic annotation /// 0005887 // integral to plasma membrane // traceable author statement /// 0016020 // membrane // inferred from electronic annotation /// 0016021 // integral to membrane // inferred from electronic annotation	0004871 // signal transducer activity // inferred from electronic annotation /// 0004872 // receptor activity // inferred from electronic annotation /// 0004930 // G-protein coupled receptor activity // inferred from electronic annotation /// 0004977 // melanocortin receptor activity // traceable author statement /// 0004977 // melanocortin receptor activity // inferred from electronic annotation	GPCRDB_Class_A_Rhodopsin-like // GenMAPP /// Peptide_GPCRs // GenMAPP
221467_at	3.09398	3.07984	3.35487	NM_005912	melanocortin 4 receptor	MC4R	0007165 // signal transduction // inferred from electronic annotation /// 0007186 // G-protein coupled receptor protein signaling pathway // inferred from electronic annotation /// 0007188 // G-protein signaling, coupled to cAMP nucleotide second messenger // traceable author statement /// 0007631 // feeding behavior // traceable author statement /// 0007631 // feeding behavior // inferred from e…	0005886 // plasma membrane // traceable author statement /// 0005886 // plasma membrane // inferred from electronic annotation /// 0016020 // membrane // inferred from electronic annotation /// 0016021 // integral to membrane // traceable author statement /// 0016021 // integral to membrane // inferred from electronic annotation	0004871 // signal transducer activity // inferred from electronic annotation /// 0004872 // receptor activity // inferred from electronic annotation /// 0004930 // G-protein coupled receptor activity // inferred from electronic annotation /// 0004977 // melanocortin receptor activity // traceable author statement /// 0004977 // melanocortin receptor activity // inferred from electronic annotation…	GPCRDB_Class_A_Rhodopsin-like // GenMAPP /// Peptide_GPCRs // GenMAPP
208565_at	3.11915	3.07362	2.90282	NM_005913	melanocortin 5 receptor	MC5R	0007165 // signal transduction // inferred from electronic annotation /// 0007186 // G-protein coupled receptor protein signaling pathway // inferred from electronic annotation /// 0007187 // G-protein signaling, coupled to cyclic nucleotide second messenger // traceable author statement	0005886 // plasma membrane // inferred from electronic annotation /// 0005887 // integral to plasma membrane // traceable author statement /// 0016020 // membrane // inferred from electronic annotation /// 0016021 // integral to membrane // inferred from electronic annotation	0004871 // signal transducer activity // inferred from electronic annotation /// 0004872 // receptor activity // inferred from electronic annotation /// 0004930 // G-protein coupled receptor activity // inferred from electronic annotation /// 0004977 // melanocortin receptor activity // traceable author statement /// 0004977 // melanocortin receptor activity // inferred from electronic annotation	GPCRDB_Class_A_Rhodopsin-like // GenMAPP /// Peptide_GPCRs // GenMAPP
205720_at	4.44441	4.31983	4.26904	NM_000939	proopiomelanocortin	POMC	0006091 // generation of precursor metabolites and energy // traceable author statement /// 0007165 // signal transduction // traceable author statement /// 0007218 // neuropeptide signaling pathway // inferred from electronic annotation /// 0007267 // cell-cell signaling // traceable author statement /// 0008217 // regulation of blood pressure // inferred from electronic annotation	0005576 // extracellular region // inferred from electronic annotation /// 0005625 // soluble fraction // traceable author statement /// 0030141 // secretory granule // inferred from electronic annotation	0005102 // receptor binding // traceable author statement /// 0005179 // hormone activity // inferred from electronic annotation /// 0005179 // hormone activity // traceable author statement	---
208516_at	4.64767	4.59313	4.7671	NM_005959	melatonin receptor 1B	MTNR1B	0007165 // signal transduction // inferred from electronic annotation /// 0007186 // G-protein coupled receptor protein signaling pathway // inferred from electronic annotation /// 0007187 // G-protein signaling, coupled to cyclic nucleotide second messenger // traceable author statement /// 0007268 // synaptic transmission // traceable author statement	0005886 // plasma membrane // inferred from electronic annotation /// 0005887 // integral to plasma membrane // traceable author statement /// 0005887 // integral to plasma membrane // inferred from direct assay /// 0016020 // membrane // inferred from electronic annotation /// 0016021 // integral to membrane // inferred from electronic annotation	0004871 // signal transducer activity // inferred from electronic annotation /// 0004872 // receptor activity // inferred from electronic annotation /// 0004930 // G-protein coupled receptor activity // inferred from electronic annotation /// 0004930 // G-protein coupled receptor activity // traceable author statement /// 0008502 // melatonin receptor activity // traceable author statement /// 00…	GPCRDB_Class_A_Rhodopsin-like // GenMAPP /// Small_ligand_GPCRs // GenMAPP
221369_at	3.08258	3.07223	3.13016	NM_005958	melatonin receptor 1A	MTNR1A	0007165 // signal transduction // inferred from electronic annotation /// 0007186 // G-protein coupled receptor protein signaling pathway // inferred from electronic annotation /// 0007187 // G-protein signaling, coupled to cyclic nucleotide second messenger // traceable author statement /// 0007617 // mating behavior // traceable author statement /// 0007623 // circadian rhythm // traceable auth…	0005886 // plasma membrane // inferred from electronic annotation /// 0005887 // integral to plasma membrane // traceable author statement /// 0016020 // membrane // inferred from electronic annotation /// 0016021 // integral to membrane // inferred from electronic annotation	0004871 // signal transducer activity // inferred from electronic annotation /// 0004872 // receptor activity // inferred from electronic annotation /// 0004930 // G-protein coupled receptor activity // inferred from electronic annotation /// 0008502 // melatonin receptor activity // traceable author statement /// 0008502 // melatonin receptor activity // inferred from electronic annotation	GPCRDB_Class_A_Rhodopsin-like // GenMAPP /// Small_ligand_GPCRs // GenMAPP
207225_at	3.09955	2.8403	3.26088	NM_001088	arylalkylamine N-acetyltransferase	AANAT	0007623 // circadian rhythm // traceable author statement /// 0008152 // metabolic process // inferred from electronic annotation	---	0004059 // aralkylamine N-acetyltransferase activity // traceable author statement /// 0004059 // aralkylamine N-acetyltransferase activity // inferred from electronic annotation /// 0008080 // N-acetyltransferase activity // inferred from electronic annotation /// 0008415 // acyltransferase activity // inferred from electronic annotation /// 0016740 // transferase activity // inferred from elect…	Biogenic_Amine_Synthesis // GenMAPP
211359_s_at	3.02458	3.11078	3.19001	U12569	opioid receptor, mu 1	OPRM1	0007165 // signal transduction // inferred from electronic annotation /// 0007186 // G-protein coupled receptor protein signaling pathway // inferred from electronic annotation /// 0007187 // G-protein signaling, coupled to cyclic nucleotide second messenger // traceable author statement /// 0007600 // sensory perception // traceable author statement /// 0007610 // behavior // traceable author st…	0005783 // endoplasmic reticulum // traceable author statement /// 0005794 // Golgi apparatus // traceable author statement /// 0005886 // plasma membrane // traceable author statement /// 0005886 // plasma membrane // inferred from electronic annotation /// 0005887 // integral to plasma membrane // traceable author statement /// 0016020 // membrane // inferred from electronic annotation /// 0016…	0004871 // signal transducer activity // inferred from electronic annotation /// 0004872 // receptor activity // inferred from electronic annotation /// 0004930 // G-protein coupled receptor activity // inferred from electronic annotation /// 0004985 // opioid receptor activity // inferred from electronic annotation /// 0004988 // mu-opioid receptor activity // inferred from electronic annotation…	GPCRDB_Class_A_Rhodopsin-like // GenMAPP /// Peptide_GPCRs // GenMAPP
206552_s_at	2.32124	2.41169	2.36757	NM_003182	tachykinin, precursor 1	TAC1	0007204 // elevation of cytosolic calcium ion concentration // inferred from direct assay /// 0007217 // tachykinin signaling pathway // inferred from electronic annotation /// 0007218 // neuropeptide signaling pathway // inferred from electronic annotati	0005576 // extracellular region // inferred from electronic annotation /// 0005615 // extracellular space // traceable author statement	---	---
219992_at	5.1915	5.65347	5.50868	NM_013251	tachykinin 3	TAC3	0007217 // tachykinin signaling pathway // inferred from electronic annotation /// 0007217 // tachykinin signaling pathway // traceable author statement /// 0007218 // neuropeptide signaling pathway // inferred from electronic annotation /// 0007565 // fe	0005576 // extracellular region // inferred from electronic annotation /// 0005615 // extracellular space // traceable author statement /// 0005625 // soluble fraction // traceable author statement	0005102 // receptor binding // traceable author statement	---
208048_at	3.4065	3.11892	3.14706	NM_015727	tachykinin receptor 1	TACR1	0006954 // inflammatory response // traceable author statement /// 0007165 // signal transduction // inferred from electronic annotation /// 0007186 // G-protein coupled receptor protein signaling pathway // inferred from electronic annotation /// 0007200 // G-protein signaling, coupled to IP3 second messenger (phospholipase C activating) // traceable author statement /// 0007217 // tachykinin si…	0005886 // plasma membrane // inferred from electronic annotation /// 0005886 // plasma membrane // traceable author statement /// 0005886 // plasma membrane // inferred from direct assay /// 0005887 // integral to plasma membrane // traceable author statement /// 0016020 // membrane // inferred from electronic annotation /// 0016021 // integral to membrane // inferred from electronic annotation	0004871 // signal transducer activity // inferred from electronic annotation /// 0004872 // receptor activity // inferred from electronic annotation /// 0004930 // G-protein coupled receptor activity // inferred from electronic annotation /// 0004995 // tachykinin receptor activity // inferred from electronic annotation /// 0004995 // tachykinin receptor activity // traceable author statement ///…	Peptide_GPCRs // GenMAPP
208183_at	3.02688	3.02953	3.00581	NM_001059	tachykinin receptor 3	TACR3	0007165 // signal transduction // inferred from electronic annotation /// 0007186 // G-protein coupled receptor protein signaling pathway // inferred from electronic annotation /// 0007217 // tachykinin signaling pathway // traceable author statement	0005886 // plasma membrane // inferred from electronic annotation /// 0005887 // integral to plasma membrane // traceable author statement /// 0016020 // membrane // inferred from electronic annotation /// 0016021 // integral to membrane // inferred from electronic annotation	0004871 // signal transducer activity // inferred from electronic annotation /// 0004872 // receptor activity // inferred from electronic annotation /// 0004930 // G-protein coupled receptor activity // inferred from electronic annotation /// 0004995 // tachykinin receptor activity // traceable author statement /// 0004995 // tachykinin receptor activity // inferred from electronic annotation	Peptide_GPCRs // GenMAPP
214348_at	3.92855	4.37903	4.20319	NM_001057	tachykinin receptor 2	TACR2	0006936 // muscle contraction // traceable author statement /// 0007165 // signal transduction // inferred from electronic annotation /// 0007186 // G-protein coupled receptor protein signaling pathway // inferred from electronic annotation /// 0007217 // tachykinin signaling pathway // traceable author statement /// 0007588 // excretion // traceable author statement	0005886 // plasma membrane // inferred from electronic annotation /// 0005887 // integral to plasma membrane // traceable author statement /// 0016020 // membrane // inferred from electronic annotation /// 0016021 // integral to membrane // inferred from electronic annotation	0004871 // signal transducer activity // inferred from electronic annotation /// 0004872 // receptor activity // inferred from electronic annotation /// 0004930 // G-protein coupled receptor activity // inferred from electronic annotation /// 0004995 // tachykinin receptor activity // traceable author statement /// 0004995 // tachykinin receptor activity // inferred from electronic annotation	Peptide_GPCRs // GenMAPP
208048_at	3.4065	3.11892	3.14706	NM_015727	tachykinin receptor 1	TACR1	0006954 // inflammatory response // traceable author statement /// 0007165 // signal transduction // inferred from electronic annotation /// 0007186 // G-protein coupled receptor protein signaling pathway // inferred from electronic annotation /// 0007200 // G-protein signaling, coupled to IP3 second messenger (phospholipase C activating) // traceable author statement /// 0007217 // tachykinin si…	0005886 // plasma membrane // inferred from electronic annotation /// 0005886 // plasma membrane // traceable author statement /// 0005886 // plasma membrane // inferred from direct assay /// 0005887 // integral to plasma membrane // traceable author statement /// 0016020 // membrane // inferred from electronic annotation /// 0016021 // integral to membrane // inferred from electronic annotation	0004871 // signal transducer activity // inferred from electronic annotation /// 0004872 // receptor activity // inferred from electronic annotation /// 0004930 // G-protein coupled receptor activity // inferred from electronic annotation /// 0004995 // tachykinin receptor activity // inferred from electronic annotation /// 0004995 // tachykinin receptor activity // traceable author statement ///…	Peptide_GPCRs // GenMAPP
204130_at	4.81026	3.91871	4.01822	NM_000196	hydroxysteroid (11-beta) dehydrogenase 2	HSD11B2	0002017 // regulation of blood volume by renal aldosterone // inferred from electronic annotation /// 0006704 // glucocorticoid biosynthetic process // traceable author statement /// 0008152 // metabolic process // inferred from electronic annotation /// 0008211 // glucocorticoid metabolic process // inferred from electronic annotation /// 0055114 // oxidation reduction // inferred from electroni…	0005737 // cytoplasm // inferred from electronic annotation /// 0005783 // endoplasmic reticulum // inferred from electronic annotation /// 0005792 // microsome // inferred from electronic annotation	0003824 // catalytic activity // inferred from electronic annotation /// 0003845 // 11-beta-hydroxysteroid dehydrogenase activity // inferred from electronic annotation /// 0005488 // binding // inferred from electronic annotation /// 0005496 // steroid binding // inferred from electronic annotation /// 0016491 // oxidoreductase activity // inferred from electronic annotation /// 0051287 // NAD b…	Glucocorticoid_Mineralocorticoid_Metabolism // GenMAPP /// Prostaglandin_synthesis_regulation // GenMAPP
205404_at	3.23889	3.11899	3.11025	NM_005525	hydroxysteroid (11-beta) dehydrogenase 1	HSD11B1	0006629 // lipid metabolic process // inferred from electronic annotation /// 0006694 // steroid biosynthetic process // not recorded /// 0008152 // metabolic process // inferred from electronic annotation /// 0008202 // steroid metabolic process // inferred from electronic annotation /// 0030324 // lung development // inferred from electronic annotation /// 0055114 // oxidation reduction // infe…	0005783 // endoplasmic reticulum // inferred from electronic annotation /// 0005789 // endoplasmic reticulum membrane // not recorded /// 0005789 // endoplasmic reticulum membrane // inferred from electronic annotation /// 0016020 // membrane // inferred from electronic annotation /// 0016021 // integral to membrane // inferred from electronic annotation	0003824 // catalytic activity // inferred from electronic annotation /// 0003845 // 11-beta-hydroxysteroid dehydrogenase activity // not recorded /// 0003845 // 11-beta-hydroxysteroid dehydrogenase activity // inferred from electronic annotation /// 0005488 // binding // inferred from electronic annotation /// 0016491 // oxidoreductase activity // inferred from electronic annotation	Glucocorticoid_Mineralocorticoid_Metabolism // GenMAPP /// Prostaglandin_synthesis_regulation // GenMAPP
211671_s_at	9.40142	9.31312	9.35532	U01351	nuclear receptor subfamily 3, group C, member 1 (glucocorticoid receptor)	NR3C1	0006350 // transcription // inferred from electronic annotation /// 0006351 // transcription, DNA-dependent // traceable author statement /// 0006355 // regulation of transcription, DNA-dependent // inferred from electronic annotation /// 0006366 // transcription from RNA polymerase II promoter // traceable author statement /// 0007165 // signal transduction // traceable author statement /// 0007…	0005634 // nucleus // traceable author statement /// 0005634 // nucleus // inferred from electronic annotation /// 0005634 // nucleus // inferred from direct assay /// 0005730 // nucleolus // inferred from direct assay /// 0005737 // cytoplasm // traceable author statement /// 0005737 // cytoplasm // inferred from direct assay /// 0005737 // cytoplasm // inferred from electronic annotation /// 00…	0003677 // DNA binding // inferred from electronic annotation /// 0003700 // transcription factor activity // traceable author statement /// 0003700 // transcription factor activity // inferred from electronic annotation /// 0003707 // steroid hormone receptor activity // inferred from electronic annotation /// 0004872 // receptor activity // inferred from electronic annotation /// 0004879 // lig…	Apoptosis_KEGG // GenMAPP /// Nuclear_Receptors // GenMAPP
206291_at	2.74325	2.69529	2.80375	NM_006183	neurotensin	NTS	0007165 // signal transduction // non-traceable author statement /// 0050880 // regulation of blood vessel size // inferred from electronic annotation	0005576 // extracellular region // inferred from electronic annotation /// 0005625 // soluble fraction // traceable author statement /// 0031410 // cytoplasmic vesicle // inferred from electronic annotation	0005184 // neuropeptide hormone activity // inferred from electronic annotation	---
207360_s_at	5.21115	5.29809	5.43331	NM_002531	neurotensin receptor 1 (high affinity)	NTSR1	0007165 // signal transduction // inferred from electronic annotation /// 0007186 // G-protein coupled receptor protein signaling pathway // traceable author statement /// 0007186 // G-protein coupled receptor protein signaling pathway // inferred from electronic annotation /// 0007268 // synaptic transmission // traceable author statement /// 0008344 // adult locomotory behavior // inferred from…	0005783 // endoplasmic reticulum // traceable author statement /// 0005794 // Golgi apparatus // traceable author statement /// 0005886 // plasma membrane // inferred from electronic annotation /// 0005887 // integral to plasma membrane // traceable author statement /// 0016020 // membrane // inferred from electronic annotation /// 0016021 // integral to membrane // inferred from electronic annot…	0004871 // signal transducer activity // inferred from electronic annotation /// 0004872 // receptor activity // inferred from electronic annotation /// 0004930 // G-protein coupled receptor activity // traceable author statement /// 0004930 // G-protein coupled receptor activity // inferred from electronic annotation /// 0016492 // neurotensin receptor activity, G-protein coupled // inferred fro…	GPCRDB_Class_A_Rhodopsin-like // GenMAPP /// GPCRDB_Other // GenMAPP /// Peptide_GPCRs // GenMAPP
206899_at	3.22623	3.65944	3.62987	NM_012344	neurotensin receptor 2	NTSR2	0007165 // signal transduction // inferred from electronic annotation /// 0007166 // cell surface receptor linked signal transduction // traceable author statement /// 0007186 // G-protein coupled receptor protein signaling pathway // inferred from electronic annotation /// 0007200 // G-protein signaling, coupled to IP3 second messenger (phospholipase C activating) // inferred from electronic ann…	0005886 // plasma membrane // inferred from electronic annotation /// 0005887 // integral to plasma membrane // traceable author statement /// 0016020 // membrane // inferred from electronic annotation /// 0016021 // integral to membrane // inferred from electronic annotation	0004871 // signal transducer activity // inferred from electronic annotation /// 0004872 // receptor activity // inferred from electronic annotation /// 0004930 // G-protein coupled receptor activity // traceable author statement /// 0004930 // G-protein coupled receptor activity // inferred from electronic annotation /// 0016492 // neurotensin receptor activity, G-protein coupled // inferred fro…	GPCRDB_Class_A_Rhodopsin-like // GenMAPP /// Peptide_GPCRs // GenMAPP
